# Supplementary material for: From Desperation to Sustainability: A Qualitative Exploration of Drivers and Barriers to Time-Restricted Eating in IBS Treatment
Source: Nutrients. 2026 Mar 17;18(6):940. doi: 10.3390/nu18060940 (PMC13029116; doi:10.3390/nu18060940)
Supplement: Supplementary file 1 [file nutrients-18-00940-s001.zip]

Archive with 1 entries (1 files):
- nutrients-4178847-supplementary.pdf
